# Supplementary material for: Identification of Potential Proteins Interacting with α-Galactosidase A to Analyze the Pathogenesis of Fabry Disease
Source: Int J Mol Sci. 2026 Jun 16;27(12):5437. doi: 10.3390/ijms27125437 (PMC13299219; doi:10.3390/ijms27125437)
Supplement: Supplementary file 1 [file ijms-27-05437-s001.zip]

Archive with 1 entries (1 files):
- ijms-4363679-supplementary.pdf
